# Supplementary material for: Association of genetic polymorphisms in SOD2, SOD3, GPX3, and GSTT1 with hypertriglyceridemia and low HDL-C level in subjects with high risk of coronary artery disease
Source: PeerJ. 2019 Aug 1;7:e7407. doi: 10.7717/peerj.7407 (PMC6679910; doi:10.7717/peerj.7407)
Supplement: Supplemental Information 3 [file peerj-07-7407-s003.xlsx]

## Sheet: Table S2
Table S2. Estimation of statistical power in high-risk group for the present study
(A) CAD cases (n=225) and non-CAD patients (n=164)
	Polymorphism	rs4880	rs2536512	rs2855262	rs3828599	GSTT1 gene deletion polymorphism
OR	DAF	0.244	(0.380)	(0.427)	(0.442)	(0.604)
1.1	power of test®	0.089	0.099	0.101	0.101	0.099
1.3	power of test®	0.369	0.435	0.443	0.445	0.416
1.5	power of test®	0.725	0.799	0.805	0.805	0.761
1.7	power of test®	0.925	0.957	0.959	0.958	0.932
2	power of test®	0.995	0.998	0.998	0.998	0.993
2.5	power of test®	1	1	1	1	1
The prevalence of coronary artery disease (CAD) is assumed to be 1% [1], α=0.05
(B) HTG cases (n=196) and NTG patients (n=200)
	Polymorphism	rs4880	rs2536512	rs2855262	rs3828599	GSTT1 gene deletion polymorphism
OR	DAF	0.276	(0.434)	(0.472)	(0.457)	(0.569)
1.1	power of test®	0.176	0.201	0.203	0.202	0.198
1.3	power of test®	0.828	0.875	0.874	0.875	0.855
1.5	power of test®	0.996	0.998	0.998	0.998	0.996
1.7	power of test®	1	1	1	1	1
2	power of test®	1	1	1	1	1
2.5	power of test®	1	1	1	1	1
The prevalence of hypertriglyceridemia (HTG) is assumed to be 40% [2], α=0.05
(C) Low HDL-C cases (n=192) and normal HDL-C patients (n=204)
	Polymorphism	rs4880	rs2536512	rs2855262	rs3828599	GSTT1 gene deletion polymorphism
OR	DAF	0.247	(0.427)	(0.474)	(0.482)	(0.609)
1.1	power of test®	0.104	0.12	0.121	0.121	0.117
1.3	power of test®	0.478	0.566	0.568	0.568	0.533
1.5	power of test®	0.851	0.91	0.909	0.909	0.877
1.7	power of test®	0.98	0.991	0.991	0.99	0.981
2	power of test®	1	1	1	1	0.999
2.5	power of test®	1	1	1	1	1
The prevalence of low HDLC is assumed to be 14% [2], α=0.05
(D) HTG combined with low HDL-C cases (n=124) and patients with normal levels of TG and HDL-C (n=132)
	Polymorphism	rs4880	rs2536512	rs2855262	rs3828599	GSTT1 gene deletion polymorphism
OR	DAF	0.242	(0.468)	(0.524)	(0.484)	(0.597)
1.1	power of test®	0.078	0.087	0.087	0.087	0.086
1.3	power of test®	0.282	0.345	0.341	0.345	0.326
1.5	power of test®	0.584	0.675	0.665	0.673	0.637
1.7	power of test®	0.822	0.885	0.875	0.883	0.85
2	power of test®	0.97	0.985	0.981	0.984	0.972
2.5	power of test®	0.999	1	1	1	0.999
The prevalence of low HDLC is assumed to be 6% [2], α=0.05
Power estimation was performed using CaTS power calculator, CaTS: http://www.sph.umich.edu/csg/abecasis/CaTS/)
DAF= disease allele frequency, and OR = Odds ratio
Reference 1. Tatsanavivat P, Klungboonkrong V, Chirawatkul A, Bhuripanyo K, Manmontri A, Chitanondh H, et al. Prevalence of coronary heart disease and major cardiovascular risk factors in Thailand. Int J Epidemiol 1998; 27: 405-409. 2. Pongchaiyakul C, Pratipanawatr T. Prevalence of dyslipidemia in rural Thai adults: an epidemiologic study in Khon Kaen province. J Med Assoc Thai 2005; 88: 1092-10…
