# Supplementary material for: Association of genetic polymorphisms in SOD2, SOD3, GPX3, and GSTT1 with hypertriglyceridemia and low HDL-C level in subjects with high risk of coronary artery disease
Source: PeerJ. 2019 Aug 1;7:e7407. doi: 10.7717/peerj.7407 (PMC6679910; doi:10.7717/peerj.7407)
Supplement: Supplemental Information 5 [file peerj-07-7407-s005.xlsx]

## Sheet: Data
Rank1	code	sex	Age (year)	TG (mmol/L)	HDL-C (mmol/L)	High TG	Low HDL-C	High TG/HDL_3.7	High TG/HDL_3	HTG/ low HDL-C group	CAD	SOD3 rs2536512	SOD3 rs2855262	SOD2 rs4880	GPX3 rs3828599	GSTT1 del	Genetic risk score (GRS)
1	CAD-01	Female	49	4.22	0.98	1	1	1	1	3	CAD	GA	TC	TC	GG	+/-	4
2	CAD-02	Female	68	2.91	0.85	1	1	1	1	3	non-CAD	GA	TC	TT	GG	+/-	3
3	CAD-03	Female	67	1.13	1.16	0	0	0	0	0	non-CAD	GG	TT	TT	GA	+/-	2
4	CAD-04	Female	69	1.74	0.93	1	1	1	1	3	non-CAD	GA	TC	TT	GA	+/-	4
5	CAD-05	Female	70	1.31	1.29	0	0	0	0	0	CAD	GA	CC	TC	GA	+/-	6
6	CAD-06	Male	50	1.61	1.37	0	0	0	0	0	non-CAD	GG	TT	TC	GA	+/-	3
7	CAD-07	Female	59	2.05	0.83	1	1	1	1	3	non-CAD	GG	TC	TC	GA	+/-	4
8	CAD-08	Male	61	3.53	0.93	1	1	1	1	3	CAD	GG	TT	TT	GA	+/-	2
9	CAD-09	Female	72	1.29	1.01	0	1	0	0	2	CAD	GA	TC	CC	AA	+/-	7
10	CAD-10	Male	76	1.76	1.29	1	0	0	1	1	CAD	GA	TC	TT	GG	+/-	3
11	CAD-11	Male	52	2.05	1.03	1	0	1	1	1	CAD	GG	TT	TT	GA	-/-	3
12	CAD-12	Female	51	2.03	1.55	1	0	0	1	1	non-CAD	GG	TC	TT	GA	-/-	4
13	CAD-13	Male	59	1.38	0.83	0	1	1	1	2	CAD	GG	TT	TC	GG	+/-	2
14	CAD-14	Female	64	1.78	1.27	1	0	0	1	1	CAD	GA	CC	TT	GG	-/-	5
15	CAD-15	Female	78	4.41	0.78	1	1	1	1	3	CAD	AA	CC	TT	GA	+/+	5
16	CAD-16	Male	69	3.42	0.93	1	1	1	1	3	CAD	GA	TC	TT	AA	-/-	6
17	CAD-17	Female	65	3.26	0.75	1	1	1	1	3	CAD	GA	TC	TT	GG	-/-	4
18	CAD-18	Female	74	5.22	1.11	1	0	1	1	1	CAD	AA	TC	TC	GA	+/-	6
19	CAD-19	Female	52	0.79	1.27	0	0	0	0	0	non-CAD	AA	CC	TT	GA	+/-	6
20	CAD-20	Female	72	4.15	0.57	1	1	1	1	3	CAD	AA	CC	CC	GA	+/-	8
21	CAD-21	Female	47	1.75	1.58	1	0	0	0	1	non-CAD	GA	CC	TT	GG	+/-	4
22	CAD-22	Male	60	2.3	0.93	1	1	1	1	3	CAD	GA	TC	TT	AA	-/-	6
23	CAD-23	Male	52	1.82	1.27	1	0	0	1	1	CAD	GA	TC	TT	AA	+/+	4
24	CAD-24	Male	62	2.57	1.01	1	1	1	1	3	CAD	GG	TT	TT	GA	-/-	3
25	CAD-25	Male	56	1.67	1.11	0	0	0	1	0	CAD	AA	CC	CC	GG	-/-	8
26	CAD-26	Male	49	4.19	0.96	1	1	1	1	3	CAD	AA	CC	TC	AA	+/-	8
27	CAD-27	Male	50	2.8	1.32	1	0	1	1	1	CAD	GG	TT	TC	GG	+/+	1
28	CAD-28	Male	45	2.48	0.75	1	1	1	1	3	CAD	GG	TT	CC	GA	-/-	5
29	CAD-29	Male	66	2.22	0.83	1	1	1	1	3	CAD	AA	CC	TC	GG	-/-	7
30	CAD-30	Female	67	1.07	1.22	0	0	0	0	0	non-CAD	GG	TT	TC	GG	+/+	1
31	CAD-31	Male	58	1.57	0.91	0	1	1	1	2	CAD	GA	CC	TC	GA	-/-	7
32	CAD-32	Male	71	1.94	1.27	1	0	0	1	1	CAD	GA	TC	CC	AA	-/-	8
33	CAD-33	Female	67	1.37	1.45	0	0	0	0	0	non-CAD	GA	TC	TT	GA	+/-	4
34	CAD-34	Female	57	2.3	1.34	1	0	1	1	1	non-CAD	AA	CC	TT	GA	-/-	7
35	CAD-35	Female	61	1.54	1.58	0	0	0	0	0	non-CAD	GG	TT	TT	GG	-/-	2
36	CAD-36	Male	59	2.07	1.09	1	0	1	1	1	non-CAD	GA	TC	TT	GA	+/+	3
37	CAD-37	Female	48	3.25	0.78	1	1	1	1	3	non-CAD	AA	CC	TT	AA	+/-	7
38	CAD-38	Male	56	1.07	1.55	0	0	0	0	0	non-CAD	GA	TC	TC	GA	-/-	6
39	CAD-39	Male	66	5.59	0.62	1	1	1	1	3	CAD	GA	TC	TT	GA	-/-	5
40	CAD-40	Female	63	1.24	1.06	0	0	0	0	0	non-CAD	GG	TC	TT	GA	+/-	3
41	CAD-42	Female	50	2.01	1.03	1	0	1	1	1	non-CAD	GA	TT	CC	GG	+/+	3
42	CAD-43	Male	62	0.94	1.11	0	0	0	0	0	CAD	GA	TC	TC	GG	-/-	5
43	CAD-44	Male	68	2.11	1.29	1	0	1	1	1	CAD	GA	TC	TT	GG	+/-	3
44	CAD-45	Female	57	3.3	0.8	1	1	1	1	3	CAD	GA	TC	TT	GA	+/+	3
45	CAD-46	Male	59	2.48	1.24	1	0	1	1	1	CAD	GA	TC	TC	GA	+/-	5
46	CAD-47	Male	73	3.68	0.44	1	1	1	1	3	non-CAD	GA	TC	CC	GA	-/-	7
47	CAD-48	Male	67	3.75	1.01	1	1	1	1	3	CAD	GA	TC	TC	GA	-/-	6
48	CAD-49	Female	59	2.45	1.19	1	0	1	1	1	CAD	GG	TC	TT	GG	-/-	3
49	CAD-50	Female	58	2.13	0.65	1	1	1	1	3	CAD	GA	TC	TC	GG	+/-	4
50	CAD-51	Female	74	1.66	0.57	0	1	1	1	2	CAD	GA	TC	TT	GA	+/-	4
51	CAD-52	Male	63	1.32	0.72	0	1	1	1	2	CAD	GG	TT	TC	GA	-/-	4
52	CAD-53	Male	78	1.32	0.65	0	1	1	1	2	CAD	GA	TC	TC	GA	-/-	6
53	CAD-54	Female	59	1.19	0.96	0	1	0	0	2	CAD	GG	TT	TC	GA	+/+	2
54	CAD-55	Male	61	2.02	1.14	1	0	1	1	1	CAD	GA	TC	TC	GG	-/-	5
55	CAD-56	Male	63	3.04	1.16	1	0	1	1	1	CAD	AA	CC	TT	AA	+/+	6
56	CAD-57	Female	59	2.33	1.01	1	1	1	1	3	non-CAD	GG	TT	TT	GG	+/-	1
57	CAD-58	Male	71	1.9	1.16	1	0	1	1	1	CAD	GA	TC	TT	GA	+/-	4
58	CAD-59	Female	53	6	1.03	1	0	1	1	1	CAD	GG	TT	TT	GA	+/+	1
59	CAD-60	Female	59	1.26	1.19	0	0	0	0	0	non-CAD	GG	TT	TC	GG	+/-	2
60	CAD-61	Male	71	1.14	1.19	0	0	0	0	0	non-CAD	GG	TT	TT	AA	+/-	3
61	CAD-62	Female	56	3.08	0.96	1	1	1	1	3	non-CAD	GA	CC	TC	GA	-/-	7
62	CAD-63	Male	71	1.19	1.27	0	0	0	0	0	non-CAD	GG	TC	TT	GG	+/-	2
63	CAD-64	Male	54	1.12	1.47	0	0	0	0	0	CAD	GG	TC	TC	GA	-/-	5
64	CAD-65	Male	63	2.44	0.98	1	1	1	1	3	CAD	GG	TC	CC	GA	+/-	5
65	CAD-67	Male	61	6.3	0.62	1	1	1	1	3	CAD	GG	TT	TC	GA	-/-	4
66	CAD-68	Male	56	3.68	0.88	1	1	1	1	3	non-CAD	AA	CC	CC	GA	-/-	9
67	CAD-69	Male	46	0.95	1.06	0	0	0	0	0	CAD	GA	TC	TC	GA	+/+	4
68	CAD-71	Female	56	3.55	0.65	1	1	1	1	3	CAD	GA	TC	TT	GA	+/-	4
69	CAD-72	Male	72	2.78	0.72	1	1	1	1	3	CAD	GA	TC	TT	GG	+/-	3
70	CAD-73	Male	63	1.29	0.88	0	1	0	1	2	CAD	GG	TT	TT	GA	+/-	2
71	CAD-74	Male	68	0.51	0.91	0	1	0	0	2	non-CAD	GG	TC	TC	GG	-/-	4
72	CAD-75	Male	56	1.45	0.96	0	1	0	1	2	CAD	GG	TT	TC	GG	-/-	3
73	CAD-83	Female	56	0.97	1.11	0	0	0	0	0	non-CAD	GA	TC	TT	GA	-/-	5
74	CAD-84	Male	49	2.99	1.01	1	1	1	1	3	CAD	GG	TT	TC	AA	-/-	5
75	CAD-86	Male	60	1.2	0.83	0	1	0	1	2	non-CAD	GA	TC	TT	AA	-/-	6
76	CAD-87	Female	62	1.49	0.91	0	1	1	1	2	CAD	GA	TC	TT	GA	+/-	4
77	CAD-88	Male	78	1.58	1.47	0	0	0	0	0	CAD	GG	TT	TT	GA	-/-	3
78	CAD-89	Female	55	0.93	1.6	0	0	0	0	0	non-CAD	GG	TT	TC	GA	-/-	4
79	CAD-90	Male	52	1.08	1.34	0	0	0	0	0	non-CAD	AA	CC	TT	GA	+/-	6
80	CAD-91	Female	60	2.24	1.16	1	0	1	1	1	CAD	GG	TT	TC	GA	+/-	3
81	CAD-92	Male	53	3.87	0.96	1	1	1	1	3	CAD	GA	TC	TT	GG	+/-	3
82	CAD-93	Female	63	1.07	0.96	0	1	0	0	2	non-CAD	AA	CC	TC	GA	+/+	6
83	CAD-94	Male	69	2	0.67	1	1	1	1	3	non-CAD	GA	TC	TT	GG	+/-	3
84	CAD-95	Male	57	0.65	1.29	0	0	0	0	0	CAD	AA	TC	TT	GG	+/+	3
85	CAD-96	Male	69	1.19	0.98	0	1	0	0	2	CAD	GG	TC	TT	GG	+/-	2
86	CAD-97	Male	57	4.67	1.14	1	0	1	1	1	CAD	GG	TT	TC	AA	+/+	3
87	CAD-98	Male	63	2	1.14	1	0	1	1	1	CAD	GG	TT	TC	AA	+/-	4
88	CAD-99	Male	56	1.28	2.09	0	0	0	0	0	non-CAD	GG	TT	TT	GA	+/-	2
89	CAD-101	Female	68	0.68	1.53	0	0	0	0	0	CAD	GG	TT	TC	AA	+/-	4
90	CAD-102	Female	65	4.41	1.14	1	0	1	1	1	non-CAD	GG	TT	TC	GA	+/-	3
91	CAD-103	Male	46	2.43	0.65	1	1	1	1	3	non-CAD	GG	TT	TT	GA	+/-	2
92	CAD-104	Male	66	1.68	0.75	0	1	1	1	2	CAD	GA	TT	TT	GG	+/+	1
93	CAD-105	Male	61	1.94	0.7	1	1	1	1	3	CAD	GA	TC	TT	GA	+/-	4
94	CAD-106	Male	82	0.7	1.63	0	0	0	0	0	CAD	GG	TT	TT	GG	-/-	2
95	CAD-107	Male	60	1.32	0.98	0	1	0	1	2	non-CAD	GG	TT	TT	AA	-/-	4
96	CAD-108	Female	65	1.78	1.37	1	0	0	0	1	non-CAD	GG	TT	TC	GA	-/-	4
97	CAD-109	Male	58	2.16	1.14	1	0	1	1	1	CAD	GA	TC	TC	GA	+/+	4
98	CAD-110	Male	68	1.08	1.06	0	0	0	0	0	non-CAD	GA	TC	TT	GG	-/-	4
99	CAD-111	Male	63	3.01	1.14	1	0	1	1	1	non-CAD	GA	TC	TC	GG	+/+	3
100	CAD-112	Male	59	1.87	0.65	1	1	1	1	3	CAD	GG	TT	TT	GA	+/-	2
101	CAD-113	Male	78	1.42	1.24	0	0	0	0	0	CAD	GA	CC	TT	GA	+/-	5
102	CAD-117	Male	57	4.2	1.37	1	0	1	1	1	CAD	GA	TT	TC	GA	+/-	4
103	CAD-118	Male	50	2.87	0.75	1	1	1	1	3	CAD	GA	CC	TT	GA	-/-	6
104	CAD-119	Male	70	2.63	0.96	1	1	1	1	3	CAD	GA	TC	TT	GG	-/-	4
105	CAD-120	Male	69	1.35	1.34	0	0	0	0	0	non-CAD	AA	CC	TC	GA	+/-	7
106	CAD-121	Male	56	1.37	0.85	0	1	0	1	2	CAD	GG	TT	TT	GA	+/+	1
107	CAD-122	Male	56	1.58	1.06	0	0	0	1	0	CAD	GA	TC	TT	GG	+/+	2
108	CAD-123	Female	53	2.07	1.5	1	0	0	1	1	non-CAD	AA	CC	TC	GA	+/+	6
109	CAD-124	Female	58	1.92	1.32	1	0	0	1	1	non-CAD	GA	TC	CC	GA	+/-	6
110	CAD-125	Female	66	0.9	0.88	0	1	0	0	2	CAD	GG	TC	TT	GG	-/-	3
111	CAD-126	Male	69	0.5	2.3	0	0	0	0	0		GG	TT	TC	GG	+/+	1
112	CAD-129	Female	60	1.33	1.34	0	0	0	0	0	CAD	GA	TC	TT	GG	+/-	3
113	CAD-130	Female	61	3.9	0.93	1	1	1	1	3	CAD	GA	TC	TT	AA	+/-	5
114	CAD-131	Male	65	2.82	0.96	1	1	1	1	3	CAD	AA	CC	TT	GA	-/-	7
115	CAD-132	Female	70	1.94	1.03	1	0	1	1	1	non-CAD	GA	TC	TC	GG	+/+	3
116	CAD-133	Male	50	1.41	1.19	0	0	0	0	0	non-CAD	GA	CC	TC	GA	-/-	7
117	CAD-134	Female	54	2.44	1.22	1	0	1	1	1	CAD	GA	TC	TC	GG	-/-	5
118	CAD-135	Female	60	7.42	0.65	1	1	1	1	3		GG	TT	TC	GG	-/-	3
119	CAD-136	Female	67	1.32	0.96	0	1	0	1	2	non-CAD	GG	TT	TC	GA	+/-	3
120	CAD-137	Female	63	1.12	0.96	0	1	0	0	2	CAD	GA	TT	TC	AA	+/-	5
121	CAD-138	Female	70	0.79	2.33	0	0	0	0	0	non-CAD	GA	TT	TC	GG	+/-	3
122	CAD-139	Male	46	2.3	0.91	1	1	1	1	3	CAD	GG	TT	TT	GG	+/-	1
123	CAD-140	Male	52	4.28	0.8	1	1	1	1	3	CAD	GA	CC	TC	GA	-/-	7
124	CAD-141	Male	63	0.97	1.47	0	0	0	0	0	CAD	GA	TC	TT	GG	+/+	2
125	CAD-142	Female	54	0.99	1.37	0	0	0	0	0	non-CAD	GA	TC	TT	GG	-/-	4
126	CAD-143	Male	66	4.03	0.65	1	1	1	1	3	non-CAD	AA	CC	TT	GG	+/-	5
127	CAD-144	Male	63	2.55	1.14	1	0	1	1	1	CAD	AA	TC	TT	GA	+/-	5
128	CAD-145	Male	67	1.61	1.03	0	0	0	1	0	non-CAD	GA	TC	TT	GA	-/-	5
129	CAD-146	Female	62	0.73	2.2	0	0	0	0	0	non-CAD	GA	TC	TC	AA	+/+	5
130	CAD-147	Male	71	0.99	1.19	0	0	0	0	0	CAD	GA	CC	TC	GA	+/-	6
131	CAD-148	Male	72	4.12	0.67	1	1	1	1	3	CAD	GA	TC	TC	GG	+/-	4
132	CAD-149	Male	67	2.01	0.57	1	1	1	1	3	CAD	GA	TC	TT	GA	+/-	4
133	CAD-150	Male	70	2.36	0.8	1	1	1	1	3	non-CAD	GG	TT	TT	GA	+/-	2
134	CAD-151	Female	46	2	0.85	1	1	1	1	3	CAD	AA	CC	TC	GA	+/-	7
135	CAD-152	Female	69	1.76	1.53	1	0	0	0	1	non-CAD	GA	TC	TC	GA	+/-	5
136	CAD-155	Male	64	1.25	0.91	0	1	0	1	2	CAD	GG	TT	TC	GA	+/-	3
137	CAD-156	Female	57	2.21	0.98	1	1	1	1	3	non-CAD	GG	TT	TC	GA	+/-	3
138	CAD-158	Male	58	0.91	0.91	0	1	0	0	2	CAD	GA	TC	TT	GA	+/-	4
139	CAD-159	Female	56	1.07	2.12	0	0	0	0	0	non-CAD	GA	TC	TT	GG	+/-	3
140	CAD-160	Male	76	1.04	0.85	0	1	0	0	2	CAD	GA	TC	TC	GA	+/-	5
141	CAD-161	Female	75	1.49	0.83	0	1	1	1	2	non-CAD	GA	TC	TC	GA	+/+	4
142	CAD-162	Female	59	2.16	1.37	1	0	0	1	1	CAD	GG	TT	TC	GA	-/-	4
143	CAD-163	Female	64	1.07	1.06	0	0	0	0	0	non-CAD	GA	TC	TT	GG	+/-	3
144	CAD-164	Male	70	3.27	0.85	1	1	1	1	3	CAD	AA	CC	TC	AA	+/-	8
145	CAD-165	Female	81	0.76	1.47	0	0	0	0	0	CAD	GA	TC	TC	GG	+/-	4
146	CAD-166	Female	45	0.91	1.09	0	0	0	0	0		GA	TC	TT	AA	+/-	5
147	CAD-167	Female	57	1.47	1.37	0	0	0	0	0	non-CAD	GA	TC	TT	GA	-/-	5
148	CAD-168	Female	85	1.02	0.78	0	1	0	1	2	non-CAD	GA	TC	TT	GG	+/-	3
149	CAD-169	Female	60	1.66	1.03	0	0	0	1	0	CAD	GG	TT	TT	GA	+/-	2
150	CAD-170	Male	65	2.35	1.03	1	0	1	1	1	non-CAD	GG	TT	TC	GA	-/-	4
151	CAD-171	Female	77	6.81	0.88	1	1	1	1	3	non-CAD	GA	TC	CC	GA	+/-	6
152	CAD-172	Male	66	1.55	0.8	0	1	1	1	2	CAD	GA	CC	TC	GG	+/+	4
153	CAD-173	Male	61	0.54	1.29	0	0	0	0	0	non-CAD	GA	TC	TT	GA	-/-	5
154	CAD-174	Male	79	0.98	1.34	0	0	0	0	0	non-CAD	GG	TC	TT	GG	+/-	2
155	CAD-175	Female	66	1.48	0.78	0	1	1	1	2	CAD	GA	TC	TT	GG	-/-	4
156	CAD-176	Male	50	2.24	0.96	1	1	1	1	3	CAD	GA	TT	TT	GA	-/-	4
157	CAD-177	Female	49	1.03	1.53	0	0	0	0	0	non-CAD	GA	TC	TC	GA	+/+	4
158	CAD-178	Male	68	1.84	0.83	1	1	1	1	3	non-CAD	AA	CC	TT	GA	+/-	6
159	CAD-180	Male	64	3.03	0.59	1	1	1	1	3	CAD	GA	CC	TT	GA	+/+	4
160	CAD-181	Female	53	3.21	0.83	1	1	1	1	3	non-CAD	GA	TC	TC	AA	+/-	6
161	CAD-182	Female	68	0.72	1.22	0	0	0	0	0	non-CAD	GA	TC	TT	GG	-/-	4
162	CAD-183	Female	67	1.85	1.16	1	0	0	1	1	non-CAD	AA	CC	TT	GG	+/-	5
163	CAD-184	Male	78	2.75	0.59	1	1	1	1	3	CAD	AA	CC	TT	AA	+/+	6
164	CAD-185	Male	55	1.86	1.58	1	0	0	0	1	non-CAD	AA	CC	TT	GG	-/-	6
165	CAD-186	Female	64	1.5	1.37	0	0	0	0	0	CAD	GG	TT	TC	GG	+/-	2
166	CAD-187	Male	58	2.62	1.11	1	0	1	1	1	non-CAD	GA	TC	TT	GA	-/-	5
167	CAD-188	Male	51	1.45	1.4	0	0	0	0	0	non-CAD	GA	TC	TT	AA	+/-	5
168	CAD-189	Female	67	1.92	1.01	1	1	1	1	3	CAD	GA	TC	TC	GA	-/-	6
169	CAD-190	Male	67	0.89	0.67	0	1	0	1	2	CAD	GG	TT	TC	GA	-/-	4
170	CAD-191	Male	65	8.31	0.54	1	1	1	1	3	CAD	GA	TT	TC	GA	+/-	4
171	CAD-192	Female	73	1.13	1.16	0	0	0	0	0	non-CAD	AA	CC	TT	GG	-/-	6
172	CAD-193	Female	45	0.9	1.11	0	0	0	0	0		GA	TC	TT	GA	+/+	3
173	CAD-194	Male	70	1.3	1.53	0	0	0	0	0	CAD	GG	TT	TT	GG	+/-	1
174	CAD-195	Male	69	1.63	0.7	0	1	1	1	2	CAD	GG	TC	TC	GG	+/-	3
175	CAD-196	Male	60	0.78	1.06	0	0	0	0	0	CAD	GG	TC	TT	GG	-/-	3
176	CAD-197	Female	59	0.89	1.55	0	0	0	0	0	CAD	GA	TT	TT	GA	+/-	3
177	CAD-198	Male	61	2.42	0.75	1	1	1	1	3	non-CAD	AA	CC	TT	AA	+/-	7
178	CAD-199	Female	46	0.87	1.32	0	0	0	0	0	non-CAD	GA	TC	TT	GA	+/-	4
179	CAD-200	Female	63	1.6	1.14	0	0	0	1	0	CAD	GG	TT	TT	GA	-/-	3
180	CAD-A01	Male	69	1.38	0.72	0	1	1	1	2	CAD	GG	TT	TT	AA	-/-	4
181	CAD-A02	Female	55	0.79	1.06	0	0	0	0	0	non-CAD	GA	TC	TT	GA	+/+	3
182	CAD-A03	Female	63	1.6	1.37	0	0	0	0	0	non-CAD	GG	TT	TT	GA	+/+	1
183	CAD-A04	Male	58	1.78	0.8	1	1	1	1	3	CAD	GA	CC	CC	GG	+/-	6
184	CAD-A05	Female	64	0.73	1.19	0	0	0	0	0	CAD	GG	TT	TT	GA	+/-	2
185	CAD-A06	Female	58	1.52	1.55	0	0	0	0	0	CAD	GA	CC	TT	GG	+/-	4
186	CAD-A07	Male	55	2.43	0.62	1	1	1	1	3	non-CAD	AA	CC	CC	GA	+/+	7
187	CAD-A08	Male	66	3.75	0.7	1	1	1	1	3	non-CAD	GG	TT	TT	GA	+/-	2
188	CAD-A09	Male	75	3.45	0.72	1	1	1	1	3	CAD	GA	TC	TC	GG	+/-	4
189	CAD-A10	Male	35	1.89	1.09	1	0	1	1	1	CAD	GG	TT	TC	GG	-/-	3
190	CAD-A11	Female	55	1.74	1.03	1	0	1	1	1	CAD	GG	TT	CC	GA	+/-	4
191	CAD-A12	Female	49	1.95	1.19	1	0	1	1	1	non-CAD	GG	TT	TC	GA	+/+	2
192	CAD-A13	Female	61	0.61	1.94	0	0	0	0	0	non-CAD	GG	TT	TC	GG	+/-	2
193	CAD-A14	Female	65	1.77	1.27	1	0	0	1	1	CAD	GA	TC	TT	GG	+/+	2
194	CAD-A15	Male	66	1.43	0.93	0	1	0	1	2	non-CAD	GG	TT	TT	GA	-/-	3
195	CAD-A16	Male	52	1.9	0.78	1	1	1	1	3	CAD	GG	TC	TT	GA	+/-	3
196	CAD-A17	Female	65	1.08	1.19	0	0	0	0	0	non-CAD	GG	TC	TT	AA	-/-	5
197	CAD-A18	Male	53	2.26	0.8	1	1	1	1	3	non-CAD	GA	TC	TT	GG	+/+	2
198	CAD-A19	Male	73	3.58	0.72	1	1	1	1	3	non-CAD	GG	TT	TT	GA	+/-	2
199	CAD-A20	Female	64	2.16	0.93	1	1	1	1	3	non-CAD	AA	CC	TC	GA	-/-	8
200	CAD-A21	Male	62	1.12	0.8	0	1	0	1	2	CAD	GA	CC	TC	GA	-/-	7
201	CAD-A22	Male	67	0.97	1.11	0	0	0	0	0	CAD	GG	TT	TC	GG	+/-	2
202	CAD-A23	Male	46	1.37	1.06	0	0	0	0	0	CAD	GG	TC	TC	GG	+/-	3
203	CAD-A24	Female	45	1.5	1.24	0	0	0	0	0	CAD	GG	TT	TT	GG	-/-	2
204	CAD-A25	Male	37	1.05	1.01	0	1	0	0	2	non-CAD	GG	TT	TT	GA	+/-	2
205	CAD-A26	Male	59	4.22	1.01	1	1	1	1	3	CAD	GG	TT	TC	GA	+/+	2
206	CAD-A27	Male	53	1.59	1.03	0	0	0	1	0	CAD	GG	TT	TT	GG	+/-	1
207	CAD-A28	Male	51	1.14	0.78	0	1	0	1	2	non-CAD	AA	CC	TT	GA	+/-	6
208	CAD-A29	Female	57	3.9	1.09	1	0	1	1	1	non-CAD	AA	CC	TC	AA	+/-	8
209	CAD-A30	Male	71	2	1.34	1	0	0	1	1	CAD	AA	CC	TT	GG	+/-	5
210	CAD-A31	Female	60	1.94	0.65	1	1	1	1	3	CAD	GA	TC	TT	AA	-/-	6
211	CAD-A32	Male	71	1.68	1.06	0	0	0	1	0	non-CAD	AA	TC	TT	GA	-/-	6
212	CAD-A33	Male	78	1.46	1.58	0	0	0	0	0	CAD	GA	TC	TC	GG	-/-	5
213	CAD-A34	Male	75	0.67	1.66	0	0	0	0	0	CAD	GA	TC	TT	AA	+/-	5
214	CAD-A35	Female	61	0.87	0.85	0	1	0	0	2	CAD	GA	TT	TT	GA	-/-	4
215	CAD-A36	Male	55	2.71	0.85	1	1	1	1	3	CAD	GA	TC	TC	AA	+/+	5
216	CAD-A37	Female	52	1.06	0.93	0	1	0	0	2	non-CAD	GA	CC	TC	GA	+/-	6
217	CAD-A38	Female	69	0.43	2.15	0	0	0	0	0	non-CAD	GG	TT	TT	GA	-/-	3
218	CAD-A39	Male	73	2.2	0.96	1	1	1	1	3	CAD	AA	CC	CC	AA	-/-	10
219	CAD-A40	Female	66	2.55	1.11	1	0	1	1	1	CAD	GA	TC	TC	GG	+/+	3
220	CAD-A41	Male	30	1.28	1.14	0	0	0	0	0	non-CAD	GG	TC	TC	GG	+/+	2
221	CAD-A42	Female	62	6.74	1.11	1	0	1	1	1	CAD	GG	TT	CC	GG	-/-	4
222	CAD-A43	Female	66	0.77	0.8	0	1	0	0	2	CAD	GG	TT	TT	GA	+/-	2
223	CAD-A44	Male	64	1.57	0.78	0	1	1	1	2	CAD	AA	CC	TT	AA	-/-	8
224	CAD-A45	Female	61	0.8	2.12	0	0	0	0	0	non-CAD	AA	CC	TT	GG	-/-	6
225	CAD-A47	Female	56	1.2	1.09	0	0	0	0	0	non-CAD	GA	TC	TT	GA	+/+	3
226	CAD-A48	Male	62	2.63	0.72	1	1	1	1	3	CAD	GA	CC	TT	GG	-/-	5
227	CAD-A49	Female	62	6.64	1.29	1	0	1	1	1	CAD	GA	TC	TC	GA	+/-	5
228	CAD-A50	Male	63	1.77	0.85	1	1	1	1	3	CAD	GG	TT	TT	GA	+/-	2
229	CAD-A51	Male	60	1.37	0.8	0	1	1	1	2	CAD	GA	TC	TC	AA	-/-	7
230	CAD-A52	Male	62	1.72	0.93	1	1	1	1	3	CAD	GG	TC	TT	GG	+/+	1
231	CAD-A53	Male	49	1.63	0.93	0	1	1	1	2	non-CAD	GG	TT	TC	AA	-/-	5
232	CAD-A54	Male	60	1.76	0.96	1	1	1	1	3	CAD	GA	TC	TT	AA	-/-	6
233	CAD-A55	Male	57	0.78	1.16	0	0	0	0	0	CAD	GG	TT	CC	GA	+/+	3
234	CAD-A56	Female	51	1.7	1.01	1	1	1	1	3	CAD	GG	TT	TC	GA	+/-	3
235	CAD-A57	Female	61	0.65	1.14	0	0	0	0	0	CAD	GA	TC	TC	GA	-/-	6
236	CAD-A58	Female	47	5.34	1.24	1	0	1	1	1	CAD	GA	TC	TC	GA	-/-	6
237	CAD-A59	Male	47	0.79	1.6	0	0	0	0	0	CAD	GG	TT	TT	GG	-/-	2
238	CAD-A60	Male	77	1.59	1.4	0	0	0	0	0	non-CAD	GG	TC	TT	GA	+/-	3
239	CAD-A61	Female	64	2.03	0.98	1	1	1	1	3	CAD	GA	TC	TC	GA	+/-	5
240	CAD-A62	Male	67	1.84	1.03	1	0	1	1	1	CAD	GA	TC	TC	AA	-/-	7
241	CAD-A63	Female	50	1.68	0.98	0	1	1	1	2	non-CAD	GG	TT	TC	GA	+/-	3
242	CAD-A64	Female	59	1.23	1.58	0	0	0	0	0	non-CAD	GA	TC	TC	AA	+/-	6
243	CAD-A66	Female	80	2.8	0.7	1	1	1	1	3	CAD	GG	TC	TC	AA	+/+	4
244	CAD-A67	Male	62	1	0.96	0	1	0	0	2	CAD	AA	CC	TT	GA	+/-	6
245	CAD-A68	Female	52	4.1	0.85	1	1	1	1	3	CAD	GA	TC	TT	GG	+/-	3
246	CAD-A69	Male	54	1.92	0.7	1	1	1	1	3	CAD	GA	TC	TT	AA	+/-	5
247	CAD-A70	Male	57	0.81	1.22	0	0	0	0	0	CAD	GG	TC	TT	AA	-/-	5
248	CAD-A72	Female	53	2.46	1.4	1	0	1	1	1	non-CAD	GG	TT	TC	GG	+/+	1
249	CAD-A73	Female	55	1.74	0.88	1	1	1	1	3	non-CAD	GG	TT	TT	GA	+/-	2
250	CAD-A74	Male	71	1.99	0.8	1	1	1	1	3	CAD	GA	CC	TT	GA	-/-	6
251	CAD-A75	Male	60	2.55	0.7	1	1	1	1	3	CAD	AA	TC	TT	GG	-/-	5
252	CAD-A76	Male	47	1.89	0.91	1	1	1	1	3	CAD	GA	CC	TT	AA	+/+	5
253	CAD-A77	Male	73	1.91	1.24	1	0	0	1	1	CAD	GG	TT	TT	GA	+/-	2
254	CAD-A78	Female	77	0.95	1.73	0	0	0	0	0	non-CAD	GA	TC	TT	AA	+/-	5
255	CAD-A79	Male	47	6.1	0.7	1	1	1	1	3	CAD	GA	TT	TC	GG	+/-	3
256	CAD-A80	Female	68	1.34	0.8	0	1	1	1	2	CAD	GA	TC	TC	GA	-/-	6
257	CAD-A81	Male	57	1.24	1.06	0	0	0	0	0	non-CAD	GA	TC	TC	GG	+/-	4
258	CAD-A82	Male	35	2.17	1.06	1	0	1	1	1	CAD	GA	TC	TT	GA	+/+	3
259	CAD-A83	Female	63	1.49	1.24	0	0	0	0	0	CAD	GG	TC	TT	AA	-/-	5
260	CAD-A84	Female	60	3.56	1.66	1	0	1	1	1	CAD	GA	TC	TT	AA	+/+	4
261	CAD-A85	Male	50	2.13	0.93	1	1	1	1	3	CAD	AA	CC	TT	AA	+/-	7
262	CAD-A86	Male	58	2.1	0.7	1	1	1	1	3	non-CAD	AA	CC	TT	GA	-/-	7
263	CAD-A87	Male	57	1.8	0.85	1	1	1	1	3	CAD	GG	TT	TT	AA	-/-	4
264	CAD-A88	Male	78	0.88	1.06	0	0	0	0	0	CAD	GA	TC	TT	GA	+/+	3
265	CAD-A89	Male	62	1.95	0.93	1	1	1	1	3	CAD	GG	TC	TC	AA	+/-	5
266	CAD-A90	Female	65	2.64	1.4	1	0	1	1	1	non-CAD	GA	TC	CC	GA	+/+	5
267	CAD-A91	Male	69	3.42	0.75	1	1	1	1	3	non-CAD	GA	TT	TT	GG	+/-	2
268	CAD-A92	Male	77	1.7	0.83	1	1	1	1	3	CAD	AA	CC	TT	GA	-/-	7
269	CAD-A93	Male	67	1.7	2.04	1	0	0	0	1	non-CAD	GG	TT	TC	GA	+/+	2
270	CAD-A94	Female	63	1.7	1.01	1	1	1	1	3	CAD	GG	TC	CC	AA	-/-	7
271	CAD-A95	Male	56	3.53	1.09	1	0	1	1	1	CAD	GA	TC	TT	GA	-/-	5
272	CAD-A97	Female	65	1.86	1.4	1	0	0	1	1	CAD	GG	TT	TT	GG	+/-	1
273	CAD-A98	Male	64	2.83	1.09	1	0	1	1	1	CAD	GG	TT	TC	AA	+/-	4
274	CAD-A99	Female	58	1.67	1.68	0	0	0	0	0	non-CAD	GG	TT	TT	GA	-/-	3
275	CAD-A100	Male	54	1.49	0.83	0	1	1	1	2	non-CAD	GA	TC	TT	AA	-/-	6
276	CAD-A101	Male	48	1.23	1.14	0	0	0	0	0	non-CAD	GG	TT	TT	GG	-/-	2
277	CAD-A102	Female	70	2.09	1.06	1	0	1	1	1	non-CAD	GG	TT	TC	AA	-/-	5
278	CAD-A103	Female	48	0.8	1.19	0	0	0	0	0	non-CAD	GG	TT	TT	GG	+/+	0
279	CAD-A104	Male	75	2.04	0.72	1	1	1	1	3	CAD	GA	TC	TT	GA	+/-	4
280	CAD-A105	Male	69	3.47	0.67	1	1	1	1	3	CAD	GA	TC	TT	GG	+/-	3
281	CAD-A106	Male	63	2.8	1.14	1	0	1	1	1	non-CAD	GA	TC	TT	GG	+/+	2
282	CAD-A107	Male	64	1.32	1.14	0	0	0	0	0	CAD	GG	TT	TT	GA	+/-	2
283	CAD-A108	Male	58	2.47	0.98	1	1	1	1	3	non-CAD	GG	TT	TT	GA	+/+	1
284	CAD-A109	Female	60	0.94	1.55	0	0	0	0	0	non-CAD	GA	TT	TC	GG	+/-	3
285	CAD-A110	Male	46	2.56	0.96	1	1	1	1	3	CAD	GG	TC	TT	GG	-/-	3
286	CAD-A111	Male	61	0.8	1.4	0	0	0	0	0	non-CAD	GG	TT	TT	AA	+/-	3
287	CAD-A112	Female	72	1.35	1.94	0	0	0	0	0		GG	TT	TC	GA	+/-	3
288	CAD-A113	Male	64	2.1	0.75	1	1	1	1	3	CAD	GA	TC	TT	GA	-/-	5
289	CAD-A114	Female	57	1	0.93	0	1	0	0	2	non-CAD	GA	TT	TC	GA	+/+	3
290	CAD-A115	Male	58	1.37	1.03	0	0	0	1	0	non-CAD	GA	TT	TC	GA	+/-	4
291	CAD-A116	Male	40	0.88	2.2	0	0	0	0	0	non-CAD	GA	TC	TT	GG	+/-	3
292	CAD-A117	Male	69	1.7	0.78	1	1	1	1	3	CAD	GA	TC	TC	AA	+/+	5
293	CAD-A118	Male	60	1.17	1.09	0	0	0	0	0	CAD	GA	TT	TT	AA	+/+	3
294	CAD-A119	Male	54	1.91	0.83	1	1	1	1	3	CAD	AA	CC	TC	AA	+/+	7
295	CAD-A120	Female	70	0.69	1.68	0	0	0	0	0	non-CAD	GA	TC	TT	AA	+/-	5
296	CAD-A121	Female	52	0.9	1.73	0	0	0	0	0	non-CAD	GA	TC	TC	GA	+/-	5
297	CAD-A122	Male	58	1.02	1.29	0	0	0	0	0	CAD	GA	CC	TC	GG	+/-	5
298	CAD-A123	Female	70	2.09	0.88	1	1	1	1	3	non-CAD	GG	TC	TT	GA	-/-	4
299	CAD-A124	Male	51	1.72	1.03	1	0	1	1	1	CAD	GG	TT	TT	GA	-/-	3
300	CAD-A125	Female	67	0.78	2.15	0	0	0	0	0	non-CAD	GA	TT	TT	GG	+/+	1
301	CAD-A126	Female	50	2.35	1.14	1	0	1	1	1	non-CAD	GG	TC	TC	GG	+/+	2
302	CAD-A127	Female	72	1.55	1.4	0	0	0	0	0	non-CAD	GA	TC	TC	AA	+/-	6
303	CAD-A128	Female	73	1.02	1.16	0	0	0	0	0	non-CAD	AA	CC	CC	GA	+/-	8
304	CAD-A129	Male	57	3.6	0.62	1	1	1	1	3	CAD	GA	TC	TT	GG	+/-	3
305	CAD-A130	Male	63	1.69	0.78	1	1	1	1	3	CAD	GG	TT	CC	GA	+/+	3
306	CAD-A131	Male	63	2.36	0.65	1	1	1	1	3	CAD	GG	CC	TT	GA	-/-	5
307	CAD-A132	Male	52	2.34	0.67	1	1	1	1	3	non-CAD	GA	TC	TT	AA	+/+	4
308	CAD-A133	Male	50	4.62	1.01	1	1	1	1	3	non-CAD	GA	TT	TC	GG	+/-	3
309	CAD-A134	Male	54	1.31	1.09	0	0	0	0	0	non-CAD	GA	CC	TT	AA	+/+	5
310	CAD-A135	Female	53	2.26	1.09	1	0	1	1	1	non-CAD	GG	TT	TC	AA	+/-	4
311	CAD-A136	Male	65	1.9	0.88	1	1	1	1	3	non-CAD	AA	CC	TT	AA	+/+	6
312	CAD-A137	Male	59	2.13	0.98	1	1	1	1	3	non-CAD	GA	TC	TT	AA	+/+	4
313	CAD-A138	Female	53	2.22	0.88	1	1	1	1	3	non-CAD	AA	CC	TT	GG	+/-	5
314	CAD-A139	Male	71	1.2	0.96	0	1	0	0	2	non-CAD	AA	CC	TT	GG	+/-	5
315	CAD-A140	Female	77	2.37	0.8	1	1	1	1	3	CAD	GG	TC	TT	GA	+/-	3
316	CAD-A141	Male	56	1.23	0.78	0	1	0	1	2	CAD	GA	TC	TT	GG	+/-	3
317	CAD-A142	Male	62	1.4	0.91	0	1	0	1	2	CAD	GG	TT	TT	GA	-/-	3
318	CAD-A143	Male	70	2.16	0.52	1	1	1	1	3	CAD	GG	TT	TT	GA	-/-	3
319	CAD-A144	Female	52	0.93	1.37	0	0	0	0	0		AA	CC	TC	GG	+/+	5
320	CAD-A145	Male	38	1.32	1.03	0	0	0	0	0	non-CAD	AA	CC	TT	GG	+/-	5
321	CAD-A146	Male	51	1.83	1.22	1	0	0	1	1	CAD	AA	CC	TC	GA	+/-	7
322	CAD-A147	Female	67	1	1.32	0	0	0	0	0	CAD	GA	TC	TT	AA	+/-	5
323	CAD-A148	Male	62	1.43	0.91	0	1	0	1	2	non-CAD	GG	TT	TC	AA	-/-	5
324	CAD-A149	Male	71	2.81	1.01	1	1	1	1	3	CAD	GA	TC	CC	GA	-/-	7
325	CAD-A150	Female	78	2.12	0.7	1	1	1	1	3	CAD	GA	CC	TT	GA	+/-	5
326	CAD-A151	Female	63	0.99	1.03	0	0	0	0	0	CAD	GG	TT	TC	GG	+/-	2
327	CAD-A152	Female	63	1.32	1.11	0	0	0	0	0	CAD	GG	TT	TC	GG	+/+	1
328	CAD-A153	Male	52	2.88	0.93	1	1	1	1	3	CAD	AA	CC	TT	GA	-/-	7
329	CAD-A154	Female	64	1.28	1.37	0	0	0	0	0	non-CAD	GA	TC	TT	GA	-/-	5
330	CAD-A155	Male	67	3.69	0.54	1	1	1	1	3	CAD	AA	CC	TC	GG	-/-	7
331	CAD-A156	Male	50	0.94	1.16	0	0	0	0	0	CAD	GG	TT	TT	GA	+/-	2
332	CAD-A157	Female	58	1.23	0.98	0	1	0	0	2	non-CAD	GA	TC	TT	GG	+/-	3
333	CAD-B01	Male	72	2.37	0.72	1	1	1	1	3	CAD	AA	TC	TT	GA	+/-	5
334	CAD-B03	Female	51	1.28	0.85	0	1	0	1	2	non-CAD	GA	TC	TT	GG	-/-	4
335	CAD-B04	Male	73	0.94	1.09	0	0	0	0	0	CAD	GA	TC	TT	GA	+/-	4
336	CAD-B05	Male	85	0.95	1.03	0	0	0	0	0	CAD	AA	CC	TC	AA	+/+	7
337	CAD-B06	Male	56	2.56	0.91	1	1	1	1	3	non-CAD	GG	TT	TC	AA	-/-	5
338	CAD-B07	Female	54	1.39	1.01	0	1	0	1	2	non-CAD	GG	TT	CC	AA	+/+	4
339	CAD-B10	Female	68	3	0.8	1	1	1	1	3	CAD	AA	TT	TT	AA	+/-	5
340	CAD-B11	Female	41	0.96	0.83	0	1	0	0	2	CAD	GG	TT	TC	GA	-/-	4
341	CAD-B12	Female	71	1.05	1.53	0	0	0	0	0	non-CAD	GA	TT	CC	GA	-/-	6
342	CAD-B13	Male	62	3.33	0.88	1	1	1	1	3	CAD	AA	CC	TC	GG	-/-	7
343	CAD-B14	Male	53	2.29	1.01	1	1	1	1	3	CAD	GA	CC	TT	AA	+/-	6
344	CAD-B15	Female	63	1.95	1.32	1	0	0	1	1	CAD	GG	TT	TT	GA	+/-	2
345	CAD-B16	Male	58	1.42	0.8	0	1	1	1	2	non-CAD	AA	CC	TT	AA	+/-	7
346	CAD-B17	Male	62	1.19	0.75	0	1	0	1	2	non-CAD	GG	TT	TT	GG	-/-	2
347	CAD-B18	Male	63	1.6	1.27	0	0	0	0	0	non-CAD	GA	TC	TC	GG	+/+	3
348	CAD-B19	Female	52	2.46	0.98	1	1	1	1	3	non-CAD	GG	TC	TC	AA	+/-	5
349	CAD-B20	Male	55	4.63	0.8	1	1	1	1	3	CAD	AA	CC	TT	GG	+/-	5
350	CAD-B21	Female	43	1.67	1.47	0	0	0	0	0	non-CAD	GA	TC	TC	GA	+/-	5
351	CAD-B22	Male	71	1.07	1.01	0	1	0	0	2	non-CAD	GA	TT	CC	GG	-/-	5
352	CAD-B23	Male	61	2.22	0.88	1	1	1	1	3	CAD	GA	TC	TT	GG	+/+	2
353	CAD-B24	Male	65	1.22	0.85	0	1	0	1	2	non-CAD	GG	TT	TC	GA	+/-	3
354	CAD-B25	Female	45	1.08	1.11	0	0	0	0	0	non-CAD	AA	CC	TT	GG	-/-	6
355	CAD-B26	Female	63	0.81	1.73	0	0	0	0	0	CAD	GG	TC	TC	GA	+/-	4
356	CAD-B27	Female	50	2.55	0.83	1	1	1	1	3	non-CAD	GG	TT	TC	GG	-/-	3
357	CAD-B28	Male	74	1.31	0.98	0	1	0	1	2	CAD	GA	TC	TT	GA	+/-	4
358	CAD-B29	Female	47	0.86	1.32	0	0	0	0	0	non-CAD	GG	TT	TC	GA	+/-	3
359	CAD-B30	Female	73	1.43	1.16	0	0	0	0	0	non-CAD	GA	TC	TC	GG	-/-	5
360	CAD-B31	Female	64	0.95	1.37	0	0	0	0	0	CAD	GA	TC	TT	GA	+/-	4
361	CAD-B32	Male	64	1.03	1.34	0	0	0	0	0	CAD	GA	TC	TC	GG	-/-	5
362	CAD-B33	Male	63	0.93	1.27	0	0	0	0	0	CAD	GA	TT	TT	GA	+/-	3
363	CAD-B34	Female	59	1	1.29	0	0	0	0	0	non-CAD	GG	TT	TT	GG	+/-	1
364	CAD-B35	Male	55	1.08	0.49	0	1	1	1	2	non-CAD	GG	TT	TC	GA	+/+	2
365	CAD-B36	Male	67	3.31	1.47	1	0	1	1	1	CAD	GA	TC	TT	AA	+/-	5
366	CAD-B37	Male	53	0.94	1.03	0	0	0	0	0	CAD	GA	TC	TT	GA	+/-	4
367	CAD-B38	Male	63	2.6	0.7	1	1	1	1	3	non-CAD	GA	TC	TT	GA	-/-	5
368	CAD-B39	Male	62	0.93	1.14	0	0	0	0	0	CAD	GA	TC	TT	GA	-/-	5
369	CAD-B40	Female	63	2.03	0.83	1	1	1	1	3	CAD	GA	TC	TT	GA	-/-	5
370	CAD-B41	Male	54	2.43	1.14	1	0	1	1	1	CAD	GG	TT	TC	GG	-/-	3
371	CAD-B43	Male	57	0.58	1.19	0	0	0	0	0	CAD	GA	TT	TT	GA	-/-	4
372	CAD-B44	Female	42	0.9	1.5	0	0	0	0	0		GA	TC	TT	GG	+/+	2
373	CAD-B45	Female	84	1.41	1.09	0	0	0	0	0	CAD	GA	TC	TC	GA	+/-	5
374	CAD-B46	Male	59	1.54	1.01	0	1	0	1	2	CAD	GA	TC	TT	GG	-/-	4
375	CAD-B47	Male	58	0.98	0.83	0	1	0	0	2	CAD	GA	TC	TT	GA	-/-	5
376	CAD-B48	Male	66	2.28	1.09	1	0	1	1	1	CAD	GA	TC	TT	GG	-/-	4
377	CAD-B49	Female	65	1.28	0.93	0	1	0	1	2	non-CAD	GA	CC	TT	GA	+/-	5
378	CAD-B50	Male	49	1.37	0.93	0	1	0	1	2	CAD	GA	TC	TT	AA	+/-	5
379	CAD-B51	Female	63	3.86	0.62	1	1	1	1	3	non-CAD	GA	TC	TT	GG	+/+	2
380	CAD-B52	Female	40	0.6	1.66	0	0	0	0	0	non-CAD	GA	TC	TC	GA	-/-	6
381	CAD-B53	Male	64	1.75	0.59	1	1	1	1	3	CAD	GG	TT	TC	GA	+/-	3
382	CAD-B54	Female	47	1.23	1.16	0	0	0	0	0	CAD	GG	TT	TC	GA	+/+	2
383	CAD-B55	Male	64	1.43	0.7	0	1	1	1	2	CAD	GA	TC	TT	GA	-/-	5
384	CAD-B56	Male	51	1.48	0.88	0	1	1	1	2	non-CAD	AA	CC	TC	AA	+/+	7
385	CAD-B57	Male	50	1.56	0.59	0	1	1	1	2	CAD	GG	TT	TT	GA	-/-	3
386	CAD-B58	Female	86	0.9	1.22	0	0	0	0	0	non-CAD	GG	TT	TT	GA	+/-	2
387	CAD-B59	Male	69	0.81	0.8	0	1	0	0	2	non-CAD	AA	CC	TC	GA	+/-	7
388	CAD-B60	Female	74	1.98	1.11	1	0	1	1	1	CAD	GG	TT	TC	GA	-/-	4
389	CAD-B61	Female	55	1.63	1.16	0	0	0	1	0	CAD	GG	TC	TT	GA	+/+	2
390	CAD-B62	Male	46	1.17	0.8	0	1	0	1	2	non-CAD	GA	TC	TT	GA	+/+	3
391	CAD-B63	Male	47	3.05	1.14	1	0	1	1	1	non-CAD	GA	TC	TC	GG	+/-	4
392	CAD-B64	Male	67	1.81	1.58	1	0	0	0	1	CAD	GA	TC	TT	GA	+/-	4
393	CAD-B65	Male	58	1.31	1.55	0	0	0	0	0	non-CAD	GG	TT	TT	GA	-/-	3
394	CAD-B66	Female	69	1.73	1.14	1	0	0	1	1	non-CAD	GA	TC	TC	GA	-/-	6
395	CAD-B67	Female	70	1.49	1.37	0	0	0	0	0	CAD	GG	TT	TT	GA	+/-	2
396	CAD-B68	Male	60	1.19	1.73	0	0	0	0	0	non-CAD	GA	TC	TC	GA	+/+	4

## Sheet: Codebook
Abbreviation
TG = triglycerides
HDL-C= high density lipoprotein cholesterol
Columns	Variables	Factors
Column G	High TG	0 = TG < 1.7 mmol/L
		1 = TG >/= 1.7 mmol/L
Column H	Low HDL-C	0 = HDL-C >/= 1 mmol/L
		1 = HDL-C < 1 mmol/L
Column I	High TG/HDL_3.7	0 = TG/HDL-C < 3.7 mmol/L
		1= TG/HDL-C >/= 3.7 mmol/L
Column J	High TG/HDL_3	0 = TG/HDL-C < 3 mmol/L
		1 = TG/HDL-C >/= 3 mmol/L
Column K	HTG/ low HDL-C group	0 = NTG and normal HDL-C
		1 = HTG and normal HDL-C
		2 = NTG and low HDL-C
		3 = HTG and low HDL-C
